# Supplementary material for: Papaya Leaf Extracts as Potential Dengue Treatment: An In-Silico Study
Source: Int J Mol Sci. 2022 Oct 14;23(20):12310. doi: 10.3390/ijms232012310 (PMC9610845; doi:10.3390/ijms232012310)
Supplement: Supplementary file 1 [file ijms-23-12310-s001.zip]

Archive with 1 entries (1 files):
- ijms-1860267-supplementary.pdf
